# Supplementary material for: Spatial Platform for Periodontal Ligament Angulation and Regeneration: In Vivo Pilot Study
Source: J Funct Biomater. 2025 Mar 13;16(3):99. doi: 10.3390/jfb16030099 (PMC11942940; doi:10.3390/jfb16030099)
Supplement: Supplementary file 1 [file jfb-16-00099-s001.zip]

Archive with 1 entries (1 files):
- jfb-3508431-supplementary.pdf
